# Supplementary material for: Astrocytopathy Is Associated with CA1 Synaptic Dysfunction in a Mouse Model of Down Syndrome
Source: Cells. 2025 Aug 28;14(17):1332. doi: 10.3390/cells14171332 (PMC12428643; doi:10.3390/cells14171332)
Supplement: Supplementary file 1 [file cells-14-01332-s001.zip]

Archive with 1 entries (1 files):
- cells-3736213-supplementary.pdf
